# Supplementary material for: The TiHoCL panel for canine lymphoma: a feasibility study integrating functional genomics and network biology approaches for comparative oncology targeted NGS panel design
Source: Front Vet Sci. 2023 Dec 8;10:1301536. doi: 10.3389/fvets.2023.1301536 (PMC10748409; doi:10.3389/fvets.2023.1301536)
Supplement: Supplementary file 1 [file Table_1.XLSX]

## Sheet: IAD119130_196_384WellPlateDataS
Supplementary Table S1. Overview of the 93 targets of the TiHoCL targeted sequencing panel.
Amplicon_ID	Ion AmpliSeq forward primer	Ion AmpliSeq reverse primer	Lineitem name	Genome_Version	Chromosome	Amplicon start	Insert start	Insert stop	Amplicon stop	Amplicon length [bp]	Insert length [bp]	Median amplicon coverage across samples
AMPL2275468	GTTTTTCCTCCCAGTATTTTCTTTTAAGCC	ATGAGCCAGAGCATCCCACCAAT	rs8947590	canfam3	chr27	6884886	6884916	6885237	6885260	375	377	2105
AMPL2275470	CTGACCCATTGTTCCATCCTGA	CAAGTCCTGGATAATTTTTCATCAACACAA	rs851503431	canfam3	chr5	66801688	66801710	66802032	66802062	375	377	5347
AMPL2275603	CATATCGTTCACTCTTAATACACTGAGCA	GGCCCTACAATGGGTTTCTCTC	rs24260792	canfam3	chr6	31776355	31776384	31776705	31776727	373	375	1306
AMPL2275622	CATGGCGTGCATGCTCTTG	GTACCTTGTGCTCAGCACTGA	rs851696484	canfam3	chr2	64655096	64655115	64655444	64655465	370	372	709
AMPL2275626	TGATCCTAAATGCAAGCGGAAGT	GCTTGGAGTGCTCCTCATTGAG	rs852486438	canfam3	chr27	6906503	6906526	6906852	6906874	372	374	1838
AMPL2275791	CATCTTGTTCCTATTTTCCGTGCTCTA	TGGTTAAGCATCTCACACCTGATTTAG	rs22250062	canfam3	chr13	62435312	62435339	62435557	62435584	273	275	470
AMPL2275863	TCTCGGAATGTCTGGAAGGTGA	GCATCGTTAATTCCGTAGACATAGGTC	rs21887544	canfam3	chr1	13901451	13901473	13901798	13901825	375	377	2159
AMPL2275864	TTTTAAAACCTTTGAGGCTTTGTTGGATT	ATTCACTCTGAGACTGATATTGGTTTTGAA	rs21911003	canfam3	chr1	27831601	27831630	27831945	27831975	375	377	1389
AMPL2275865	CGAGGTGGACTTCAGTATAACTCC	GCTGTCATAGCCGAGAATGATGG	rs21951343	canfam3	chr1	30255460	30255484	30255811	30255834	375	377	3230
AMPL2275866	GGATAAATATCTAGTCCTGGGCTCTTTG	GAAGCATGTCCAGAAAAAGTGGATTC	rs851605413	canfam3	chr1	42217149	42217177	42217497	42217523	375	377	6674
AMPL2275867	CAGTTTCCGTGTTCTGATTCTGC	GCTTTGGGTTTCTTCCTTGACTATGT	rs851683846	canfam3	chr10	60669696	60669719	60670044	60670070	375	377	3429
AMPL2275868	CTGAGGTTCTGCATTTCTTGCAATC	GTCAATCATAGCTGCACAAAGTAGG	rs851616571	canfam3	chr10	60941032	60941057	60941381	60941406	375	377	580
AMPL2275869	CACAGGGCTTCTTACAGACCA	CGGCTCCTCGTACTCCATCA	rs853063115	canfam3	chr11	53358534	53358555	53358888	53358908	375	377	1696
AMPL2275870	CTTTCTCGGATGACATCTCGTCA	GCCACCTATTAGTTCACCTTACCAGA	rs851031399	canfam3	chr11	67489618	67489641	67489966	67489992	375	377	1123
AMPL2275871	CCTCAATGTCAGCCTCTTCCAT	ATGTGTTACTTCCGCCTCTTAGTG	rs850919871	canfam3	chr12	1089225	1089247	1089575	1089599	375	377	6790
AMPL2275872	GGGCTTCTAATGACTCCCACAT	AAAAACAAAAACAGAGATGATCCTTGCT	rs852453798	canfam3	chr12	1106091	1106113	1106433	1106461	371	373	3453
AMPL2275873	GCAGCACAAAATTCCTGGAACA	GTAGAAGGCTGGGTATGATTCTCC	rs24764458	canfam3	chr12	2949853	2949875	2950203	2950227	375	377	709
AMPL2275874	TCTCAACTAGATTGTAAGCTCTAAATGGC	CTGAATCAGGCTTTCCTGGTGA	rs851100899	canfam3	chr12	12222772	12222801	12223121	12223143	372	374	1950
AMPL2275875	TCCTGAATTTGGGAGTTTGAGAATTTATGT	TTTCCAAAATGGCCATGCTCTCTA	rs8654695	canfam3	chr12	20363111	20363141	20363461	20363485	375	377	3322
AMPL2275876	AGATCAAATAGAACTTCGAACATGCCAA	GACACAGGAAAACTCTGTAAACCAGA	rs8643814	canfam3	chr13	62434769	62434797	62435117	62435143	375	377	3344
AMPL2275877	AGACCTAATTACCCGTCTCTCATCA	CTAGGTGTTGAGAGACCAGTTCTTG	rs852485661	canfam3	chr14	11067972	11067997	11068321	11068346	375	377	2390
AMPL2275878	TCTGCTTCCTGTGCATATGTCC	CTGTACTACAGGCTACATAGACTTTGAG	rs22332823	canfam3	chr14	19502196	19502218	19502542	19502570	375	377	521
AMPL2275879	TTTGGACGGCACTATCAAGGAG	TAGGCTACCACATTCCCAAGGA	rs851728119	canfam3	chr17	30273310	30273332	30273662	30273684	375	377	5828
AMPL2275880	TCTACAACCAGCTTCAGGAGAAGA	ACAGATGAACTCCTTCTTTATGTGATGTTT	rs22593168	canfam3	chr17	51587384	51587408	51587728	51587758	375	377	2388
AMPL2275881	GTGCCAGCTACGAGAAAGAGAA	GGTTGATGTGGTTGGTCAGGTA	rs852522240	canfam3	chr18	1749056	1749078	1749405	1749427	372	374	1132
AMPL2275882	GCGCCTAAAAATCTTTCCAGATGT	GTTCGTTTGCAGCTTCAATGCT	rs9217718	canfam3	chr18	1751603	1751627	1751923	1751945	343	345	3711
AMPL2275883	AACGAACCAGATCATGGTGTGT	TTGGACACTACAATATAAAACCACAAGGAA	rs850842813	canfam3	chr18	1751939	1751961	1752283	1752313	375	377	1226
AMPL2275884	TCATTTGGCAGGTCACACACTT	CAGAATTTTCTCCATTCTCTGGGATATGA	rs22672870	canfam3	chr18	21412515	21412537	21412860	21412889	375	377	2551
AMPL2275885	GAATACTAAACAATAGCCTGGTGTTCAGT	GCAGGATTTCCTTACATTGCATTGATTTG	rs852408618	canfam3	chr19	17647823	17647852	17648168	17648197	375	377	353
AMPL2275886	GGTAATGAAGCTTCTGTAAAATAGCTTTGC	CCCAGGGTCACAAAAGCTAAGAC	rs22707630	canfam3	chr19	17751233	17751263	17751578	17751601	369	371	612
AMPL2275887	TATTTGCTGTTCACAGAGAGCACA	GATCACAGATAGCCGGTATCTCTCT	rs22792819	canfam3	chr2	28075301	28075325	28075650	28075675	375	377	1199
AMPL2275888	AGAAAACTACCCGCACAACCTAG	CTAAGCTATCCTGAATAAATGTCACAGTGA	rs852785614	canfam3	chr2	30032065	30032088	30032409	30032439	375	377	3541
AMPL2275889	TCATAGACAGGCTCCTCCAGTT	GGGAAGTAGTCATAGGATCTGAGAAATAGA	rs852250530	canfam3	chr2	36615776	36615798	36616120	36616150	375	377	4835
AMPL2275890	CCCTCCTTACACTGTTACCTGGA	CTGTCCAACAACTGCATCACCTA	rs853000851	canfam3	chr2	64639471	64639494	64639822	64639845	375	377	1942
AMPL2275891	AAATGTCCTGACTCCAAAGCTAAGG	AGATCCACTGAGACCTTTCTGGAAT	rs850857676	canfam3	chr2	64645651	64645676	64646000	64646025	375	377	3651
AMPL2275892	CAGTGTCTGCATCTTCATTGAGGT	TAGCTTATAAGTGGAGAGCCAGAACT	rs8647660	canfam3	chr2	64656421	64656445	64656769	64656795	375	377	1993
AMPL2275893	TGACAGAGGTGAGATTTGAACAAAGAT	GATTATTGCAATGGCCTCCTAGTTG	rs852263152	canfam3	chr20	34500975	34501002	34501324	34501349	375	377	1912
AMPL2275894	CTGCTTTAGGGAAAGAGCACTTAGT	AACAGTTTCAGAGTAGGAAATAAAACGAGA	rs852554212	canfam3	chr22	57036008	57036033	57036352	57036382	375	377	3832
AMPL2275895	TCTTGTCTTTTCTTTGCCAGGTATTCA	TACCTTGGCAGATTCCAAAATAATGTGATA	rs851819023	canfam3	chr23	6901913	6901940	6902257	6902287	375	377	3004
AMPL2275896	CTTTCTCGTGCCAGCCTCTAAA	GGAAACTTGCAGCCTGTCATTG	rs23112307	canfam3	chr23	16505248	16505270	16505591	16505613	366	368	550
AMPL2275897	CCTAAAGCGCGTCCCTAAACTC	CCCGAAATATTGCTTCTCTTCCCATT	rs23194446	canfam3	chr24	33373013	33373035	33373346	33373372	360	362	1454
AMPL2275898	GTAAGTCCCATGAAGGCATAGACT	TCCTTCTATCTTATCATTCCACTGTTCTCA	rs851145149	canfam3	chr24	37636123	37636147	37636467	37636497	375	377	2299
AMPL2275899	TCTCGGCTGAGCTATAACTCCA	CCCACTTAGTGCTTCTCCTAGGA	rs40591748	canfam3	chr25	33827469	33827491	33827820	33827843	375	377	2712
AMPL2275900	ACAACTCTGCCCAGAAAAGTTCC	GTATCAAAGCTGGTGCCTTCTTG	rs852102897	canfam3	chr25	42464160	42464183	42464511	42464534	375	377	1871
AMPL2275901	CTGTCAGACTCCGCAACCTTAG	AGGCAGAAAGAGCATGAAATAACTTATAGG	rs23359363	canfam3	chr27	6880824	6880846	6881168	6881198	375	377	5817
AMPL2275902	TGACCAGCTCATTGTGTTCACT	CAAATCTACTTCCAGGAATTCATCATGC	rs851500193	canfam3	chr27	6883086	6883108	6883432	6883460	375	377	3713
AMPL2275903	GGCCGTTATTTTACTTGCTTTCTTATCAA	GGGATGTAGAGAAGAGCTCAGGAT	rs852518138	canfam3	chr28	2903765	2903794	2904115	2904139	375	377	6739
AMPL2275904	GAATTACAGGATCTGGAAGGGTCATT	CTGTTCACCCTGGTCTATTTCTTATGG	rs23415897	canfam3	chr28	15298428	15298454	15298775	15298802	375	377	3176
AMPL2275905	AGTAAGGGACTGACATGAAATTGTTAACT	GAACAAATGCCACAAGTCTCTTAAATGTAT	rs850814153	canfam3	chr30	1178949	1178978	1179293	1179323	375	377	1878
AMPL2275906	CCACTCAAGACAGATTAGAATCTTGAGG	TGCTTATTAATGCAAAGCTCTACCTAGAG	rs23633400	canfam3	chr30	7334922	7334950	7335267	7335296	375	377	345
AMPL2275907	CTCAGCCCAACCAGGGTTAGCT	TCCTTGCAGCTTCAATTTATTGCTG	rs23659886	canfam3	chr30	21703644	21703666	21703993	21704018	375	377	2306
AMPL2275908	TTCAAGTCCAGGTCCATCTTTTCTG	AGCCTTTTTCTCTTTCCTTAATCTACCAAG	rs23753578	canfam3	chr32	2033464	2033489	2033808	2033838	375	377	3218
AMPL2275909	TCATGACACAAATCCATAGTGATACTGAAC	CAGGACAGTTTTTAAAACTGTTGCTTGA	rs8546965	canfam3	chr33	7975624	7975654	7975970	7975998	375	377	37
AMPL2275910	AAATCTGGTCCAGGTTAGGGTACT	CAGGTCTCCAAGTATCCTGAATGC	rs851639192	canfam3	chr34	20130395	20130419	20130745	20130769	375	377	3941
AMPL2275911	TTTCTGTCTTGCATGACCTAGAATAACAA	GGCTGGAAGAATAAAGAATGAAAGAAAAGC	rs851773422	canfam3	chr34	21797587	21797616	21797931	21797961	375	377	2493
AMPL2275912	CTTTGATAAACCAGGACTGGCTGTA	CCTTCACCTGACTCTGATCAAGGA	rs853089365	canfam3	chr34	34379871	34379896	34380221	34380245	375	377	5567
AMPL2275913	TACACCATGACAGCTCCCTACA	GCCCTGTGGTTTCACATGATAAAG	rs852609323	canfam3	chr35	769432	769454	769782	769806	375	377	2007
AMPL2275914	CCAGCCTGTATTTCCAAATCATTCAAC	TGGCCTGTGTATACTGTTTCCATTTC	rs852567485	canfam3	chr35	782491	782518	782839	782865	375	377	1086
AMPL2275915	GATGAGCTTCCTTGAGGTCTGTAT	GACACTAAGGGACAATGGGAGT	rs850961253	canfam3	chr35	783914	783938	784266	784288	375	377	4011
AMPL2275916	GTGTCCTACTGTTGACCGTCAA	TCTCATTTGAAAATGGGCTACCTATGTC	rs851288613	canfam3	chr36	6782011	6782033	6782357	6782385	375	377	2268
AMPL2275917	ATGGAAGGTTTGAATCTCTTGGATCATT	CTTCCTAGGTCCCAATTTGTCCAATT	rs23961476	canfam3	chr37	12647029	12647057	12647377	12647403	375	377	2447
AMPL2275918	GCAAATGGACTGGGAAGAATGG	GCAAAGGTTTAGGATCATTTTAGAGAAGC	rs852393334	canfam3	chr4	3236615	3236637	3236960	3236989	375	377	4933
AMPL2275919	AGATCAAGTCATGGCACTCATAAGTTC	GCATTGGAAAGCTCATCACTTCTG	rs9023260	canfam3	chr4	50248764	50248791	50249114	50249138	375	377	3487
AMPL2275920	GCACGTTCTACACAACTCCACA	ACCCTGTCTCCCTTTTCTCTCATA	rs24135438	canfam3	chr4	51192749	51192771	51193099	51193123	375	377	3949
AMPL2275921	AAAAGAAGAGTAAATCTGAACACAGCTGTA	CTCTCCCTCTGATCTTTTATTGTCCTC	rs852302341	canfam3	chr4	69669259	69669289	69669606	69669633	375	377	5218
AMPL2275922	GACAGAGAACAAGTGTATCAAGAACTCA	CATGTCATCAGAAAAGGAAGAATGAACATT	rs9069078	canfam3	chr4	69697346	69697374	69697690	69697720	375	377	3678
AMPL2275923	GTCATTAATCTACATACCGTCCAGTCAT	CCAGAGAGGCTGGAAAGTGTAC	rs851888405	canfam3	chr4	72641536	72641564	72641871	72641893	358	360	3196
AMPL2275924	GTCTGTCCTGTAGCCAGAGAATG	TCAAAAGGAAGAGTGGGATTAGGGA	rs851149345	canfam3	chr5	14928790	14928813	14929139	14929164	375	377	3160
AMPL2275925	CACACAGCAAGTCAGAGAGGATAC	GCCTCTCAACATCAGTCAGTGA	rs852762213	canfam3	chr5	14932437	14932461	14932789	14932811	375	377	3421
AMPL2275926	ATAAGCATGCCATTCTTCTCTCTAACC	GGCTGCAAGAGCAATTCTTCTTTT	rs851958949	canfam3	chr5	14935653	14935680	14936003	14936027	375	377	1967
AMPL2275927	GCAGGTCTCATGAGCTACCTGA	GGTGTGGATGCCTTTGACAAATG	rs24279581	canfam3	chr5	14940913	14940935	14941254	14941277	365	367	5113
AMPL2275928	CCTCCATCTTCCAGATTTTCCTGA	GCTTCAAAGCTTGTGTCCTTTCTC	rs850574349	canfam3	chr5	14941983	14942007	14942333	14942357	375	377	3156
AMPL2275929	CTGAATGGACGAAGGGTCCAAA	GGGCAGTGTGAAGCTACGAAAA	BICF2G630183354	canfam3	chr5	33422600	33422622	33422950	33422972	373	375	5555
AMPL2275930	CATATCGAGGTGCTCAGACAGT	CACTTTGCACCTTCTAGAATGCTG	BICF2G630183623	canfam3	chr5	33845541	33845563	33845891	33845915	375	377	3902
AMPL2275931	AGGATAGATAAGTAGGTCTGGTGGGATA	TGATTTCAACAGCTAAAAACTTTCCAGTC	BICF2G630183652	canfam3	chr5	33888089	33888117	33888434	33888463	375	377	3150
AMPL2275932	GGCCTGTTTTCTTCCAGAACATAG	CTTACTATGAGCTAAGCCTGTACCTTATTC	rs24298675	canfam3	chr5	66776293	66776317	66776637	66776667	375	377	3739
AMPL2275933	AGCAGTCGTGGAGATGTGTTATATG	CAAACGCAAAAAGTAATTGTAGATTGTGC	rs852005420	canfam3	chr5	66790116	66790141	66790461	66790490	375	377	2755
AMPL2275934	GACCACACTCCATCTCAGTGAT	ACTGACTTTTCTTTCTTTCCCTTTCTTTCT	rs852891517	canfam3	chr5	66800777	66800799	66801121	66801151	375	377	40
AMPL2275935	CTAGGGCAACCTTTAATAAAAGTACAGGA	ACAGTAATAAGGTCCATAAAAGCAGGAAC	rs24289758	canfam3	chr6	11134503	11134532	11134848	11134877	375	377	608
AMPL2275936	CCCTGCTCTCTGAGACCAGATA	GCCCAAGTGTTCATTACACCCAA	rs852940198	canfam3	chr6	19293979	19294001	19294329	19294352	374	376	471
AMPL2275937	CCCTCCAGCCAGTTGTCATAG	CACGCTCACGGGACTCTA	rs851017720	canfam3	chr6	31787036	31787057	31787371	31787389	354	356	372
AMPL2275938	CAGCAGCTTACGCTGGAAGA	GTGATCGCTGTGCTGGGTAA	rs852678331	canfam3	chr6	31787680	31787700	31788019	31788039	360	362	358
AMPL2275939	TCCTTGATATCTAACTCAGGCTTTCTCA	AAATCACAGATCTTAAGAAGTGCTGGAA	rs24517105	canfam3	chr8	3421637	3421665	3421982	3422010	374	376	4994
AMPL2275940	CCCAGACTCAATGTAGGCAGAGA	AAAAAGGGAAGAGAAAAGAGACATTGACTA	rs851208158	canfam3	chr8	3424534	3424557	3424867	3424897	364	366	312
AMPL2275941	AATCATGTTCTGCTATGTCTCATTACTCAG	ATTTAGTGTTTGCACACAAAAATAGGGAA	rs8877741	canfam3	chr8	22498022	22498052	22498340	22498369	348	350	3301
AMPL2275942	GGGAATCAGGCCCAAGTAAGTA	TACAGACAGGGTCACCACATTTTC	rs24487229	canfam3	chr8	28487886	28487908	28488236	28488260	375	377	830
AMPL2275943	ACACTTCCGTCTCTACACCCAA	ACTGAGGAAGTAGGAATGTTTTCTGG	rs851557568	canfam3	chr8	32306104	32306126	32306452	32306478	375	377	995
AMPL2275944	GTGACTGGTCAAGGTTGACACT	GCACAAGCCACTGATATAGACCAC	rs8527932	canfam3	chr8	49186551	49186573	49186901	49186925	375	377	2853
AMPL2275945	CCCATCGTTATGCTTATGGACCT	GACTTGGCCGTAGGAACAAGAT	rs24544175	canfam3	chr8	63969405	63969428	63969757	63969779	375	377	1494
AMPL2275946	TGCCCAGTGCAGAAGTCAC	ACTCATAAGATATAAGAGCAAAGTGAACAG	rs850723261	canfam3	chr9	20582865	20582884	20583174	20583204	340	342	1678
AMPL2275947	TGAGTGCTAGAACCTTGTCTGTCT	AGTGTATGTGTGGGTAGGAAGGTA	rs24539781	canfam3	chr9	20633937	20633961	20634287	20634311	375	377	3724
AMPL2275948	ATGTCTTGCTTGGTTAGATGGCA	CAGGAGCTTCCTTTCAAATTAAGGTTTTAC	rs24663129	canfam3	chrX	95760817	95760840	95761161	95761191	375	377	1621
AMPL714444	AAAGGTGACACCTAAACCAGTTAGG	CCTTCCTCAGAACCAAATCTGTGTC	rs851685031	canfam3	chr1	30254256	30254281	30254605	30254630	375	377	3410
