# Supplementary material for: The TiHoCL panel for canine lymphoma: a feasibility study integrating functional genomics and network biology approaches for comparative oncology targeted NGS panel design
Source: Front Vet Sci. 2023 Dec 8;10:1301536. doi: 10.3389/fvets.2023.1301536 (PMC10748409; doi:10.3389/fvets.2023.1301536)
Supplement: Supplementary file 2 [file Table_2.XLSX]

## Sheet: 20230721_CL_samples_and_clinica
Supplementary Table S2. Overview of the samples used for technical validation of the TiHoCL targeted sequencing panel.
Sample	Relapse sample	Sex	Neuter status	Birth date	Age at diagnosis	Age at diagnosis (factor)	Breed	Weight at diagnosis [kg]	Anatomic classification	WHO clinical stage	Protocol	Induction start	Induction finish	Relapse	PFS	Death from lymphoma	OS	Censored for OS
S1	y	M	intact	01.08.2004	5	Adult	Irish Setter	na	multicentric	5	12W CHOP+Lasp/3 CCNU	11.11.2009	16.03.2010	11.06.2010	212	17.02.2011	463
S2	n	M	neutered	01.01.1997	11	Senior	Mixed Breed	na	multicentric	4	12W CHOP+Lasp/3 CCNU	01.04.2008	04.09.2008	08.01.2010	647	04.02.2010	674	x
S3	n	F	intact	10.04.2006	4	Adult	Rottweiler	na	multicentric	5	12W CHOP/3 CCNU	03.02.2011	15.06.2011	20.06.2012	503	04.07.2012	517	x
S4	y	F	neutered	15.07.2004	7	Adult	West Highland White Terrier	8.8	multicentric	4	12W CHOP+Lasp/3 CCNU	12.07.2012	relapse	17.12.2012	158	18.03.2013	249
S5	y	M	neutered	03.07.2002	10	Senior	Australian Shepherd	23.8	multicentric	5	12W CHOP+Lasp/3 CCNU	05.09.2012	relapse	25.01.2013	142	24.03.2014	565
S6	n	M	neutered	24.07.2005	6	Adult	Bernese Mountain Dog	34.3	multicentric	4	12W CHOP+Lasp/3 CCNU	09.03.2012	20.07.2012	26.10.2013	596	13.03.2014	734
S7	n	M	intact	05.09.2005	6	Adult	Mixed Breed	13.5	multicentric	4	12W CHOP+Lasp/3 CCNU	13.08.2012	10.01.2013	09.04.2013	239	12.08.2013	364
S8	y	M	intact	23.09.2003	5	Adult	Rottweiler	na	multicentric	5	12W CHOP/3 CCNU	14.08.2008	relapse	24.03.2009	222	23.05.2009	282
S9	n	F	neutered	06.07.2000	9	Senior	German Shepherd	38.8	multicentric	3	12W CHOP/3 CCNU	17.06.2010	12.11.2010	14.09.2011	454	28.12.2011	559
S10	y	M	intact	06.01.2002	8	Senior	Hungarian Magyar Vizsla	na	multicentric	5	12W CHOP+Lasp/3 CCNU	02.07.2010	07.12.2010	10.01.2011	192	29.05.2011	331
S11	n	M	intact	17.08.2007	4	Adult	Hovawart	41.6	multicentric	5	12W CHOP+Lasp/3 CCNU	01.12.2011	11.04.2012	29.06.2012	211	05.07.2012	217
S12	y	F	neutered	13.11.1998	6	Adult	Bernese Mountain Dog	na	multicentric	4	12W CHOP+Lasp/3 CCNU	08.08.2005	19.12.2005	20.06.2006	316	06.10.2006	424
S13	n	M	intact	02.07.2002	10	Senior	Bernese Mountain Dog	37.3	multicentric	5	12W CHOP+Lasp/3 CCNU	19.11.2012	06.05.2013	28.11.2014	739	28.04.2015	890
S14	n	F	intact	12.06.2003	7	Adult	Jack Russell Terrier	na	multicentric	4	12W CHOP+Lasp/3 CCNU	23.06.2010	13.12.2010	08.02.2013	961	08.02.2013	961	x
S15	y	M	intact	11.01.2003	5	Adult	Briard	na	multicentric	4	12W CHOP+Lasp/3 CCNU	06.01.2009	12.05.2009	22.03.2010	440	22.08.2011	958
S16	y	F	neutered	30.08.1997	7	Adult	Bernese Mountain Dog	na	multicentric	4	12W CHOP+Lasp/3 CCNU	17.05.2005	01.11.2005	24.05.2006	372	10.10.2006	511	x
S17	y	M	neutered	21.12.2001	5	Adult	Dachshund	na	multicentric	4	12W CHOP+Lasp/3 CCNU	28.08.2007	31.01.2008	11.03.2009	561	20.09.2010	1119
S18	y	M	intact	29.11.2004	3	Adult	Bernese Mountain Dog	na	multicentric	5	12W CHOP/3 CCNU	06.11.2008	relapse	05.01.2009	60	20.01.2009	75
S19	y	M	intact	11.01.2001	5	Adult	Mixed Breed	na	multicentric	4	12W CHOP+Lasp/3 CCNU	25.10.2006	02.03.2007	15.05.2007	202	02.11.2007	373	x
S20	y	F	neutered	01.01.1999	6	Adult	Mixed Breed	na	multicentric	4	12W CHOP+Lasp/3 CCNU	09.12.2005	relapse	24.01.2007	411	17.10.2007	677	x
S21	n	F	intact	18.09.2004	7	Adult	Cocker Spaniel	11.6	multicentric	5	12W CHOP+Lasp/3 CCNU	24.11.2011	13.04.2012	05.07.2012	224	25.08.2013	640
S22	y	F	intact	21.03.2003	8	Senior	Mixed Breed	16.8	multicentric	4	12W CHOP+Lasp/3 CCNU	27.06.2011	18.11.2011	29.08.2012	429	11.06.2014	1080
S23	y	M	neutered	01.04.2000	10	Senior	Golden Retriever	31	multicentric	5	12W CHOP+Lasp/3 CCNU	21.10.2010	29.03.2011	20.10.2011	364	03.11.2011	378
S24	n	M	neutered	28.03.2001	7	Adult	Golden Retriever	39.8	multicentric	4	12W CHOP+Lasp/3 CCNU	23.01.2009	29.05.2009	03.06.2010	496	26.09.2011	976
S25	n	M	neutered	21.09.2009	2	Adult	Pug	10.3	multicentric	3	12W CHOP+Lasp/3 CCNU	09.03.2012	10.09.2012	14.12.2012	280	18.12.2012	284
S26	n	M	neutered	09.04.2001	7	Adult	Mixed Breed	na	multicentric	4	12W CHOP+Lasp/3 CCNU	18.06.2008	29.10.2008	28.08.2009	436	28.08.2009	436
S27	y	F	neutered	01.04.2002	8	Senior	English Setter	21.6	multicentric	4	12W CHOP/3 CCNU	28.03.2011	21.09.2011	27.10.2011	213	02.03.2012	340
S28	y	M	intact	04.06.2004	5	Adult	Beagle	na	multicentric	5	12W CHOP+Lasp/3 CCNU	01.10.2009	25.02.2010	31.03.2010	181	30.06.2010	272	x
S29	y	F	intact	08.04.2007	4	Adult	Appenzeller	51	multicentric	4	12W CHOP/3 CCNU	11.07.2011	17.11.2011	12.03.2012	245	25.03.2013	623
na = not available
