# Supplementary material for: The TiHoCL panel for canine lymphoma: a feasibility study integrating functional genomics and network biology approaches for comparative oncology targeted NGS panel design
Source: Front Vet Sci. 2023 Dec 8;10:1301536. doi: 10.3389/fvets.2023.1301536 (PMC10748409; doi:10.3389/fvets.2023.1301536)
Supplement: Supplementary file 3 [file Table_3.XLSX]

## Sheet: Sheet1
Supplementary Table S3. Summary of the univariable Cox regression models of WHO clinical stage classification, sex, neuter status, treatment protocol, and age at diagnosis and PFS or OS.
	PFS
		beta	HR	(95% CI for HR)	wald.test	p.value
	WHO stage	0.46	1.6	(0.79-3.1)	1.7	0.19
	Sex	0.17	1.2	(0.54-2.6)	0.17	0.68
	Neuter status	-0.15	0.86	(0.4-1.9)	0.14	0.71
	Protocol	-0.39	0.68	(0.27-1.7)	0.67	0.41
	Age at diagnosis (Factor)	-0.21	0.81	(0.35-1.9)	0.25	0.62
	OS
		beta	HR	(95% CI for HR)	wald.test	p.value
	WHO stage	0.6	1.8	(0.75-4.4)	1.8	0.19
	Sex	0.38	1.5	(0.59-3.6)	0.66	0.41
	Neuter status	-0.12	0.88	(0.37-2.1)	0.08	0.78
	Protocol	-0.95	0.39	(0.13-1.1)	3	0.09
	Age at diagnosis (Factor)	0.087	1.1	(0.44-2.7)	0.03	0.85
