# Supplementary material for: The TiHoCL panel for canine lymphoma: a feasibility study integrating functional genomics and network biology approaches for comparative oncology targeted NGS panel design
Source: Front Vet Sci. 2023 Dec 8;10:1301536. doi: 10.3389/fvets.2023.1301536 (PMC10748409; doi:10.3389/fvets.2023.1301536)
Supplement: Supplementary file 4 [file Table_4.xlsx]

## Sheet: Sheet1
Supplementary Table S4. Sequencing run metrics of the samples. Number of variants found with each caller.
Sample	Number of raw reads	Uniformity of base coverage (Torrent report) [%]	Mapped reads, low quality maps removed	Mapped reads on target, low quality maps removed	Percentage on target, low quality maps removed [%]	Mean read length, low quality maps removed	Mean coverage, low quality maps removed	Variants Freebayes	Variants Haplotypecaller	Variants BCFtools mpileup	Variants consensus
S1	319941	95.71	237391	237229	99.93	307	2110	91	218	102	96
S2	383273	95.42	275361	275272	99.97	308	2456	101	198	110	66
S3	322772	88.64	277654	277589	99.98	310	2494	94	179	104	65
S4	435523	94.46	188766	188712	99.97	309	1685	86	185	88	57
S5	450478	93.58	311554	311495	99.98	307	2763	88	203	95	61
S6	434742	93.58	326475	326378	99.97	308	2911	95	203	106	73
S7	413808	96.29	207049	206469	99.72	309	1847	92	184	97	66
S8	510825	93.32	245681	241988	98.5	307	2161	95	193	91	68
S9	807703	95.92	353412	353283	99.96	308	3145	90	189	94	63
S10	402013	95.71	207252	207117	99.93	306	1836	94	196	101	59
S11	414410	92.75	303416	303387	99.99	309	2716	89	175	90	57
S12	313750	92.46	238442	238390	99.98	311	2145	81	184	84	59
S13	362963	93.28	275345	275305	99.99	310	2466	90	180	97	64
S14	460994	89.65	351173	351141	99.99	311	3159	94	170	91	62
S15	393020	92.28	292001	291942	99.98	311	2632	90	191	99	63
S16	418870	92.88	334531	334437	99.97	317	3072	90	164	86	61
S17	344348	93.1	266474	266422	99.98	317	2441	94	179	80	68
S18	343957	90.89	333342	333299	99.99	318	3070	90	166	87	61
S19	414133	93.16	432598	432520	99.98	315	3942	95	174	95	66
S20	556888	93.68	384661	384619	99.99	317	3526	90	151	83	61
S21	479994	94.77	299420	299332	99.97	315	2729	97	176	99	76
S22	384188	92.88	300817	300708	99.96	316	2752	82	166	79	56
S23	323530	95.09	255991	255969	99.99	317	2348	90	167	86	61
S24	435970	93.71	334402	334340	99.98	317	3070	89	163	92	62
S25	451378	91.8	342555	342475	99.98	315	3128	92	166	92	63
S26	415463	91.54	279822	278759	99.62	316	2561	101	158	96	69
S27	510825	93.16	341491	340211	99.63	316	3124	97	175	96	69
S28	808616	93.62	583659	582628	99.82	316	5336	111	182	104	75
S29	402434	93.99	243015	242528	99.8	314	2207	102	169	95	75
